# Supplementary material for: Depression care trajectories and sustainable return to work among long-term sick-listed workers: a register-based study (The Norwegian GP-DEP Study)
Source: BMC Health Serv Res. 2025 Feb 19;25:280. doi: 10.1186/s12913-025-12406-4 (PMC11841190; doi:10.1186/s12913-025-12406-4)
Supplement: Supplementary file 1 — Supplementary Material 1: Additional file 1: Model fit for group-based multi-trajectory analysis of depression care; all order 2. Additional file 1: Table reporting measures of goodness of fit for group-based trajectory models. Additional file 2: Distribution of participant characteristics across depression care trajectory groups. Additional file 2: Table shows how participant characteristics are distributed across the four depression care trajectory groups. [file 12913_2025_12406_MOESM1_ESM.xlsx]

## Sheet: Additional file 1.
Additional file 1. Evaluation of models with two to six trajectory groups based on Bayesian Information Criteria (BIC), average posteriori probabilities of assignment to trajectory groups, distribution of participants, and relevance of the trajectory groups.
Groups	BIC	ΔBIC	ΔBIC %	Group % size	Avg. posterior probability
2	-154991			9, 91	99, 99
3	-150992	3999	2.6	9, 44, 47	98, 88, 91
4	-150384	608	0.4	9, 19, 33, 40	97, 78, 75, 85
5	-149722	662	0.4	9, 16, 19, 22, 34	97, 83, 82, 83, 77
6	-149598	124	0.1	1, 8, 12, 13, 18, 48	85, 96, 78, 76, 81, 87
Based on group-based multi-trajectory modeling five different models with from two to six trajectories was evaluated. The evaluation of models was based on the fit statistics Bayesian Information Criteria (BIC), distribution of participants (group size) and average posteriori probabilities of assignment to trajectory groups and, in addition relevance of the trajectory groups. The BIC-value did no…

## Sheet: Additional file 2.
Additional file 2. Distribution of participant characteristics across depression care trajectory groups.
	Men					Women
Trajectory group	GP	GP	GP & MED	Specialist, GP & MED		GP	GP	GP & MED	Specialist, GP & MED 12 weeks
	12 weeks	2 weeks	12 weeks	12 weeks		12 weeks	2 weeks	12 weeks
	1578	1017	1974	382		2633	1873	3373	794
	(31.9%)	(20.5%)	(39.9%)	(7.7%)		(30.4%)	(21.6%)	(38.9%)	(9.2%)
	n (%)	n (%)	n (%)	n (%)		n (%)	n (%)	n (%)	n (%)
Age
20-29	207 (31.4)	138 (20.9)	258 (39.2)	56 (8.5)		400 (28.2)	296 (20.9)	563 (39.7)	159 (11.2)
30-39	385 (30.0)	240 (18.7)	536 (41.8)	122 (9.5)		765 (29.8)	500 (19.5)	1034 (40.3)	267 (10.4)
40-49	450 (31.0)	286 (19.7)	608 (41.8)	110 (7.6)		752 (31.0)	493 (20.3)	980 (40.4)	203 (8.4)
50-59	395 (33.7)	244 (20.8)	453 (38.6)	80 (6.8)		534 (31.1)	420 (24.5)	625 (36.4)	138 (8.4)
60-64	141 (36.8)	109 (28.5)	119 (31.1)	14 (3.7)		182 (33.5)	164 (30.2)	171 (31.4)	27 (5.0)
Education level
≤ 10th grade	379 (28.8)	320 (24.4)	527 (40.1)	88 (6.7)		529 (30.6)	375 (21.8)	706 (41.0)	114 (6.6)
High school (dropout)	184 (35.3)	111 (21.3)	191 (36.7)	35 (6.7)		278 (30.9)	242 (26.9)	325 (36.2)	54 (6.0)
High school (graduated)	608 (33.9)	328 (18.3)	728 (40.6)	139 (7.2)		823 (31.1)	551 (20.8)	1038 (39.2)	235 (8.9)
College/University (low)	305 (32.3)	177 (18.8)	380 (40.3)	81 (8.6)		861 (30.3)	598 (21.0)	1083 (38.1)	300 (10.6)
College/University (high)	86 (27.1)	65 (20.5)	124 (39.1)	42 (13.3)		124 (25.3)	91 (18.5)	191 (38.9)	85 (17.3)
Income level 1
Low	716 (30.6)	473 (20.2)	963 (41.1)	190 (8.1)		702 (32.0)	363 (21.1)	786 (35.9)	241 (11.0)
Medium	721 (32.2)	464 (20.8)	879 (39.4)	167 (7.5)		1622 (30.0)	1159 (21.5)	2167 (40.1)	454 (8.4)
Medium high/high	140 (37.5)	79 (21.29	131 (35.1)	23 (6.2)		309 (28.7)	251 (23.3)	419 (38.9)	99 (9.2)
Occupational category 2
Skilled labor and manual work	447 (31.4)	302 (21.2)	568 (39.9)	106 (7.5)		161 (29.1)	134 (24.2)	217 (39.2)	42 (7.6)
Clerical, service, and sales work	275 (28.4)	183 (18.9)	426 (44.1)	83 (8.6)		1131 (29.8)	839 (22.1)	1528 (40.29	302 (8.0)
Managerial, academic, and technical work	603 (32.4)	362 (19.49	741 (39.8)	157 (8.4)		1146 (30.9)	767 (20.7)	1400 (37.7)	399 (10.8)
Duration of initial sick leave3
1-180 days (6 months)	658 (34.7)	386 (20.3)	733 (38.6)	122 (6.4)		1134 (32.6)	799 (23.0)	1257 (36.1)	292 (8.4)
181 – 270 days (> 6-9 months)	287 (33.4)	167 (19.4)	345 (40.1)	61 (7.1)		480 (29.8)	341 (21.2)	651 (40.4)	138 (8.6)
271 – 365 days (> 9-12 months)	633 (28.9)	464 (21.2)	896 (40.9)	199 (9.1)		1019 (28.5)	733 (20.5)	1465 (40.9)	364 (10.2)
1 Income level: Low = 16 800 EUR, Medium = 16 801 – 33 600 EUR, Medium high/high = ≥ 33 601 EUR. Norwegian kroner (NOK) converted to Euro (EUR) according to currency conversion rates per 11. May 2023.
2 Occupational category: Based on the International Standard Classification of Occupations (ISCO-08) structure, categorized as Skilled labor and manual work = skilled agricultural, forestry and fishery workers, craft and related trade workers, plant and machine operators, and assemblers, and elementary occupations, Clerical, service, and sales work = clerical support workers, and service and sale…
3Duration of initial sick leave: consecutive days of sick leave spell presented in 3-month intervals. NB! Individuals were included in the study population at the point of three months consecutive initial sick leave (90 days).
